# Supplementary material for: Epibenthic communities associated with unintentional artificial reefs (modern shipwrecks) under contrasting regimes of nutrients in the Levantine Sea (Cyprus and Lebanon)
Source: PLoS One. 2017 Aug 29;12(8):e0182486. doi: 10.1371/journal.pone.0182486 (PMC5574533; doi:10.1371/journal.pone.0182486)
Supplement: S1 Dataset — (XLSX) [file pone.0182486.s001.xlsx]

## Sheet: Zenobia-categories
Major Categories (Points)												Major Categories (%)
Number	Sampling station	Photo-frame	Coral	Dead Coral	Algae	Calcareous Algae	Porifera	Other organisms	Substrate	Number of points classified in image		Number	Sampling station	Photo-frame	Coral	Dead Coral	Algae	Calcareous Algae	Porifera	Other organisms	Substrate	Total (%)	Number of points classified in image
1	Stacker	1.01_IMG_0117.JPG	10	1	27	40	27	57	0	162		1	Stacker	1.01_IMG_0117.JPG	6.17284	0.617284	16.6667	24.6914	16.6667	35.1852	0	100	162
2	Stacker	1.02_IMG_0119.jpg	22	5	23	20	26	60	0	156		2	Stacker	1.02_IMG_0119.jpg	14.1026	3.20513	14.7436	12.8205	16.6667	38.4615	0	100	156
3	Stacker	1.03_IMG_0122.jpg	28	11	30	22	29	41	0	161		3	Stacker	1.03_IMG_0122.jpg	17.3913	6.8323	18.6335	13.6646	18.0124	25.4658	0	100	161
4	Stacker	1.05_IMG_0125.JPG	0	0	7	4	118	36	0	165		4	Stacker	1.05_IMG_0125.JPG	0	0	4.24242	2.42424	71.5152	21.8182	0	100	165
5	Thermistor	2.101_IMG_0268.JPG	33	5	27	12	33	49	0	159		5	Thermistor	2.101_IMG_0268.JPG	20.7547	3.14465	16.9811	7.54717	20.7547	30.8176	0	100	159
6	Thermistor	2.47_IMG_0206.JPG	0	0	16	2	131	15	0	164		6	Thermistor	2.47_IMG_0206.JPG	0	0	9.7561	1.21951	79.878	9.14634	0	100	164
7	Thermistor	2.48_IMG_0207.jpg	44	8	19	25	15	51	0	162		7	Thermistor	2.48_IMG_0207.jpg	27.1605	4.93827	11.7284	15.4321	9.25926	31.4815	0	100	162
8	Thermistor	2.50_IMG_0210.jpg	46	6	20	24	13	52	0	161		8	Thermistor	2.50_IMG_0210.jpg	28.5714	3.72671	12.4224	14.9068	8.07453	32.2981	0	100	161
9	Thermistor	2.51_IMG_0213.jpg	60	15	35	7	2	39	0	158		9	Thermistor	2.51_IMG_0213.jpg	37.9747	9.49367	22.1519	4.43038	1.26582	24.6835	0	100	158
10	Thermistor	2.52_IMG_0214.JPG	69	9	16	17	29	22	0	162		10	Thermistor	2.52_IMG_0214.JPG	42.5926	5.55556	9.87654	10.4938	17.9012	13.5802	0	100	162
11	Thermistor	2.53_IMG_0215.jpg	80	15	10	9	24	24	0	162		11	Thermistor	2.53_IMG_0215.jpg	49.3827	9.25926	6.17284	5.55556	14.8148	14.8148	0	100	162
12	Thermistor	2.54_IMG_0216.jpg	59	11	10	10	20	48	0	158		12	Thermistor	2.54_IMG_0216.jpg	37.3418	6.96203	6.32911	6.32911	12.6582	30.3797	0	100	158
13	Thermistor	2.55_IMG_0217.JPG	69	10	5	6	59	15	0	164		13	Thermistor	2.55_IMG_0217.JPG	42.0732	6.09756	3.04878	3.65854	35.9756	9.14634	0	100	164
14	Thermistor	2.56_IMG_0218.jpg	88	20	5	17	3	24	0	157		14	Thermistor	2.56_IMG_0218.jpg	56.051	12.7389	3.18471	10.828	1.91083	15.2866	0	100	157
15	Thermistor	2.57_IMG_0219.jpg	37	5	2	3	112	6	0	165		15	Thermistor	2.57_IMG_0219.jpg	22.4242	3.0303	1.21212	1.81818	67.8788	3.63636	0	100	165
16	Thermistor	2.58_IMG_0220.JPG	68	9	18	10	32	16	0	153		16	Thermistor	2.58_IMG_0220.JPG	44.4444	5.88235	11.7647	6.53595	20.915	10.4575	0	100	153
17	Thermistor	2.60_IMG_0222.jpg	34	5	17	9	64	31	0	160		17	Thermistor	2.60_IMG_0222.jpg	21.25	3.125	10.625	5.625	40	19.375	0	100	160
18	Thermistor	2.62_IMG_0224.jpg	13	3	7	3	120	19	0	165		18	Thermistor	2.62_IMG_0224.jpg	7.87879	1.81818	4.24242	1.81818	72.7273	11.5152	0	100	165
19	Thermistor	2.63_IMG_0225.jpg	0	0	17	36	71	41	0	165		19	Thermistor	2.63_IMG_0225.jpg	0	0	10.303	21.8182	43.0303	24.8485	0	100	165
20	Thermistor	2.64_IMG_0226.JPG	21	1	27	12	54	48	0	163		20	Thermistor	2.64_IMG_0226.JPG	12.8834	0.613497	16.5644	7.36196	33.1288	29.4479	0	100	163
21	Thermistor	2.65_IMG_0227.jpg	74	22	8	16	18	20	0	158		21	Thermistor	2.65_IMG_0227.jpg	46.8354	13.9241	5.06329	10.1266	11.3924	12.6582	0	100	158
22	Thermistor	2.66_IMG_0228.jpg	1	0	49	22	53	37	0	162		22	Thermistor	2.66_IMG_0228.jpg	0.617284	0	30.2469	13.5802	32.716	22.8395	0	100	162
23	Thermistor	2.68_IMG_0230.JPG	62	9	5	10	11	64	0	161		23	Thermistor	2.68_IMG_0230.JPG	38.5093	5.59006	3.10559	6.21118	6.8323	39.7516	0	100	161
24	Thermistor	2.69_IMG_0231.jpg	48	35	16	7	12	43	0	161		24	Thermistor	2.69_IMG_0231.jpg	29.8137	21.7391	9.93789	4.34783	7.45342	26.7081	0	100	161
25	Thermistor	2.70_IMG_0232.jpg	54	17	10	3	42	38	0	164		25	Thermistor	2.70_IMG_0232.jpg	32.9268	10.3659	6.09756	1.82927	25.6098	23.1707	0	100	164
26	Thermistor	2.71_IMG_0233.jpg	31	11	7	6	73	31	0	159		26	Thermistor	2.71_IMG_0233.jpg	19.4969	6.91824	4.40252	3.77358	45.9119	19.4969	0	100	159
27	Thermistor	2.72_IMG_0235.jpg	58	30	11	6	17	34	1	157		27	Thermistor	2.72_IMG_0235.jpg	36.9427	19.1083	7.00637	3.82166	10.828	21.6561	0.636943	100	157
28	Thermistor	2.75_IMG_0238.jpg	46	11	24	4	67	9	0	161		28	Thermistor	2.75_IMG_0238.jpg	28.5714	6.8323	14.9068	2.48447	41.6149	5.59006	0	100	161
29	Thermistor	2.77_IMG_0241.jpg	39	15	17	13	27	45	4	160		29	Thermistor	2.77_IMG_0241.jpg	24.375	9.375	10.625	8.125	16.875	28.125	2.5	100	160
30	Thermistor	2.78_IMG_0242.JPG	24	14	8	14	44	46	12	162		30	Thermistor	2.78_IMG_0242.JPG	14.8148	8.64198	4.93827	8.64198	27.1605	28.3951	7.40741	100	162
31	Thermistor	2.80_IMG_0244.jpg	0	0	10	3	7	144	0	164		31	Thermistor	2.80_IMG_0244.jpg	0	0	6.09756	1.82927	4.26829	87.8049	0	100	164
32	Thermistor	2.81_IMG_0245.JPG	0	0	8	3	3	149	0	163		32	Thermistor	2.81_IMG_0245.JPG	0	0	4.90798	1.84049	1.84049	91.411	0	100	163
33	Thermistor	2.83_IMG_0247.jpg	13	4	15	11	107	14	0	164		33	Thermistor	2.83_IMG_0247.jpg	7.92683	2.43902	9.14634	6.70732	65.2439	8.53659	0	100	164
34	Thermistor	2.85_IMG_0249.JPG	33	23	27	11	22	34	0	150		34	Thermistor	2.85_IMG_0249.JPG	22	15.3333	18	7.33333	14.6667	22.6667	0	100	150
35	Car Deck	3.104_IMG_0271.jpg	13	20	65	38	5	17	0	158		35	Car Deck	3.104_IMG_0271.jpg	8.22785	12.6582	41.1392	24.0506	3.16456	10.7595	0	100	158
36	Car Deck	3.105_IMG_0276.JPG	27	5	48	12	8	6	52	158		36	Car Deck	3.105_IMG_0276.JPG	17.0886	3.16456	30.3797	7.59494	5.06329	3.79747	32.9114	100	158
37	Car Deck	3.106_IMG_0277.JPG	32	25	44	45	8	6	0	160		37	Car Deck	3.106_IMG_0277.JPG	20	15.625	27.5	28.125	5	3.75	0	100	160
38	Car Deck	3.107_IMG_0278.jpg	19	17	9	41	18	59	0	163		38	Car Deck	3.107_IMG_0278.jpg	11.6564	10.4294	5.52147	25.1534	11.0429	36.1963	0	100	163
39	Car Deck	3.108_IMG_0279.JPG	5	4	21	26	31	50	18	155		39	Car Deck	3.108_IMG_0279.JPG	3.22581	2.58065	13.5484	16.7742	20	32.2581	11.6129	100	155
40	Car Deck	3.109_IMG_0280.JPG	25	3	22	26	38	23	0	137		40	Car Deck	3.109_IMG_0280.JPG	18.2482	2.18978	16.0584	18.9781	27.7372	16.7883	0	100	137
41	Car Deck	3.110_IMG_0281.jpg	43	19	6	33	13	29	15	158		41	Car Deck	3.110_IMG_0281.jpg	27.2152	12.0253	3.79747	20.8861	8.22785	18.3544	9.49367	100	158
42	Car Deck	3.111_IMG_0282.jpg	26	17	25	63	6	22	2	161		42	Car Deck	3.111_IMG_0282.jpg	16.1491	10.559	15.528	39.1304	3.72671	13.6646	1.24224	100	161
43	Car Deck	3.112_IMG_0283.JPG	19	5	23	16	4	16	80	163		43	Car Deck	3.112_IMG_0283.JPG	11.6564	3.06748	14.1104	9.81595	2.45399	9.81595	49.0798	100	163
44	Car Deck	3.113_IMG_0284.JPG	0	8	0	0	0	0	156	164		44	Car Deck	3.113_IMG_0284.JPG	0	4.87805	0	0	0	0	95.122	100	164
45	Car Deck	3.114_IMG_0285.JPG	11	4	15	32	3	26	69	160		45	Car Deck	3.114_IMG_0285.JPG	6.875	2.5	9.375	20	1.875	16.25	43.125	100	160
46	Car Deck	3.115_IMG_0286.JPG	20	10	29	33	1	32	38	163		46	Car Deck	3.115_IMG_0286.JPG	12.2699	6.13497	17.7914	20.2454	0.613497	19.6319	23.3129	100	163
47	Car Deck	3.116_IMG_0287.JPG	16	8	19	31	3	40	41	158		47	Car Deck	3.116_IMG_0287.JPG	10.1266	5.06329	12.0253	19.6203	1.89873	25.3165	25.9494	100	158
48	Car Deck	3.118_IMG_0289.JPG	11	23	17	15	4	32	59	161		48	Car Deck	3.118_IMG_0289.JPG	6.8323	14.2857	10.559	9.31677	2.48447	19.8758	36.646	100	161
49	Car Deck	3.119_IMG_0290.jpg	23	3	82	15	3	25	2	153		49	Car Deck	3.119_IMG_0290.jpg	15.0327	1.96078	53.5948	9.80392	1.96078	16.3399	1.30719	100	153
50	Stacker	IMG_0129.JPG	0	0	27	9	101	26	0	163		50	Stacker	IMG_0129.JPG	0	0	16.5644	5.52147	61.9632	15.9509	0	100	163
51	Stacker	IMG_0131.JPG	0	0	48	13	55	44	0	160		51	Stacker	IMG_0131.JPG	0	0	30	8.125	34.375	27.5	0	100	160
52	Stacker	IMG_0132.JPG	0	0	11	18	59	75	0	163		52	Stacker	IMG_0132.JPG	0	0	6.74847	11.0429	36.1963	46.0123	0	100	163
53	Stacker	IMG_0134.JPG	0	2	19	12	23	103	0	159		53	Stacker	IMG_0134.JPG	0	1.25786	11.9497	7.54717	14.4654	64.7799	0	100	159
54	Stacker	IMG_0135.JPG	1	0	42	29	34	54	0	160		54	Stacker	IMG_0135.JPG	0.625	0	26.25	18.125	21.25	33.75	0	100	160
55	Stacker	IMG_0136.JPG	3	0	32	19	28	76	5	163		55	Stacker	IMG_0136.JPG	1.84049	0	19.6319	11.6564	17.1779	46.6258	3.06748	100	163
56	Stacker	IMG_0137.JPG	7	3	11	5	57	66	0	149		56	Stacker	IMG_0137.JPG	4.69799	2.01342	7.38255	3.3557	38.255	44.2953	0	100	149
57	Stacker	IMG_0138.JPG	10	14	18	0	97	21	1	161		57	Stacker	IMG_0138.JPG	6.21118	8.69565	11.1801	0	60.2484	13.0435	0.621118	100	161
58	Stacker	IMG_0140.JPG	0	0	50	20	52	40	0	162		58	Stacker	IMG_0140.JPG	0	0	30.8642	12.3457	32.0988	24.6914	0	100	162
59	Stacker	IMG_0141.JPG	15	6	60	13	21	36	0	151		59	Stacker	IMG_0141.JPG	9.93377	3.97351	39.7351	8.60927	13.9073	23.8411	0	100	151
60	Stacker	IMG_0142.JPG	45	14	20	5	22	48	0	154		60	Stacker	IMG_0142.JPG	29.2208	9.09091	12.987	3.24675	14.2857	31.1688	0	100	154
61	Stacker	IMG_0144.JPG	0	0	11	12	121	21	0	165		61	Stacker	IMG_0144.JPG	0	0	6.66667	7.27273	73.3333	12.7273	0	100	165
62	Stacker	IMG_0146.JPG	1	0	39	18	16	86	0	160		62	Stacker	IMG_0146.JPG	0.625	0	24.375	11.25	10	53.75	0	100	160
63	Stacker	IMG_0151.JPG	17	18	36	5	19	48	20	163		63	Stacker	IMG_0151.JPG	10.4294	11.0429	22.0859	3.06748	11.6564	29.4479	12.2699	100	163
64	Stacker	IMG_0152.JPG	43	17	32	17	7	48	0	164		64	Stacker	IMG_0152.JPG	26.2195	10.3659	19.5122	10.3659	4.26829	29.2683	0	100	164
65	Stacker	IMG_0153.JPG	44	17	10	11	37	40	3	162		65	Stacker	IMG_0153.JPG	27.1605	10.4938	6.17284	6.79012	22.8395	24.6914	1.85185	100	162
66	Stacker	IMG_0155.JPG	1	0	42	13	7	100	0	163		66	Stacker	IMG_0155.JPG	0.613497	0	25.7669	7.97546	4.29448	61.3497	0	100	163
67	Stacker	IMG_0158.JPG	44	10	23	7	36	40	2	162		67	Stacker	IMG_0158.JPG	27.1605	6.17284	14.1975	4.32099	22.2222	24.6914	1.23457	100	162
68	Stacker	IMG_0159.JPG	56	32	9	4	25	34	0	160		68	Stacker	IMG_0159.JPG	35	20	5.625	2.5	15.625	21.25	0	100	160
69	Stacker	IMG_0160.JPG	0	0	13	3	126	18	4	164		69	Stacker	IMG_0160.JPG	0	0	7.92683	1.82927	76.8293	10.9756	2.43902	100	164
70	Stacker	IMG_0162.JPG	11	1	32	19	35	59	0	157		70	Stacker	IMG_0162.JPG	7.00637	0.636943	20.3822	12.1019	22.293	37.5796	0	100	157
71	Stacker	IMG_0163.JPG	35	19	14	7	18	60	0	153		71	Stacker	IMG_0163.JPG	22.8758	12.4183	9.15033	4.57516	11.7647	39.2157	0	100	153
72	Stacker	IMG_0164.JPG	17	9	24	10	4	91	3	158		72	Stacker	IMG_0164.JPG	10.7595	5.6962	15.1899	6.32911	2.53165	57.5949	1.89873	100	158
73	Stacker	IMG_0166.JPG	15	2	10	17	63	55	0	162		73	Stacker	IMG_0166.JPG	9.25926	1.23457	6.17284	10.4938	38.8889	33.9506	0	100	162
74	Stacker	IMG_0175.JPG	41	26	5	7	37	42	0	158		74	Stacker	IMG_0175.JPG	25.9494	16.4557	3.16456	4.43038	23.4177	26.5823	0	100	158
75	Stacker	IMG_0176.JPG	14	3	11	30	19	83	0	160		75	Stacker	IMG_0176.JPG	8.75	1.875	6.875	18.75	11.875	51.875	0	100	160

## Sheet: Zenobia-coral-spp
Coral species (points)										Contribution (%) to coral cover
Number	Sampling station	Photo-frame	Caryophyllia	Madracis	Phyllangia	Polycyathus	Coral TOTAL	Number of points classified in image		Number	Sampling station	Photo-frame	Caryophyllia	Madracis	Phyllangia	Polycyathus	Coral TOTAL (%)																							Photo Name	Number of points classified in image	Sub-Categories (% of photo excluding TWS)	Coral	Balanophyllia sp. (Balan)	Caryophillia sp. (Caryo)	Coral 1 (Coral1)	Madracis sp. (Madra)	Phyllangia sp. (Phyll)	Polyciathus sp. (Polyc)
1	Stacker	1.01_IMG_0117.JPG	0	10	0	0	10	162		1	Stacker	1.01_IMG_0117.JPG	0	100	0	0	100																							1.01_IMG_0117.JPG	162			0	0	0	6.17284	0	0
2	Stacker	1.02_IMG_0119.jpg	0	0	0	22	22	156		2	Stacker	1.02_IMG_0119.jpg	0	0	0	100	100																							1.02_IMG_0119.jpg	156			0	0	0	0	0	14.1026
3	Stacker	1.03_IMG_0122.jpg	0	28	0	0	28	161		3	Stacker	1.03_IMG_0122.jpg	0	100	0	0	100																							1.03_IMG_0122.jpg	161			0	0	0	17.3913	0	0
4	Stacker	1.05_IMG_0125.JPG	0	0	0	0	0	165		4	Stacker	1.05_IMG_0125.JPG	0	0	0	0	0																							1.05_IMG_0125.JPG	165			0	0	0	0	0	0
5	Thermistor	2.101_IMG_0268.JPG	0	33	0	0	33	159		5	Thermistor	2.101_IMG_0268.JPG	0	100	0	0	100																							2.101_IMG_0268.JPG	159			0	0	0	20.7547	0	0
6	Thermistor	2.47_IMG_0206.JPG	0	0	0	0	0	164		6	Thermistor	2.47_IMG_0206.JPG	0	0	0	0	0																							2.47_IMG_0206.JPG	164			0	0	0	0	0	0
7	Thermistor	2.48_IMG_0207.jpg	37	7	0	0	44	162		7	Thermistor	2.48_IMG_0207.jpg	84.0909	15.9091	0	0	100																							2.48_IMG_0207.jpg	162			0	22.8395	0	4.32099	0	0
8	Thermistor	2.50_IMG_0210.jpg	0	46.046	0	0	46.046	161		8	Thermistor	2.50_IMG_0210.jpg	0	100	0	0	100																							2.50_IMG_0210.jpg	161			0	0	0	26.087	0	0
9	Thermistor	2.51_IMG_0213.jpg	0	60.04	0	0	60.04	158		9	Thermistor	2.51_IMG_0213.jpg	0	100	0	0	100																							2.51_IMG_0213.jpg	158			0	0	0	35.443	0	0
10	Thermistor	2.52_IMG_0214.JPG	0	69.012	0	0	69.012	162		10	Thermistor	2.52_IMG_0214.JPG	0	100	0	0	100																							2.52_IMG_0214.JPG	162			0	0	0	37.6543	0	0
11	Thermistor	2.53_IMG_0215.jpg	0	80.028	0	0	80.028	162		11	Thermistor	2.53_IMG_0215.jpg	0	100	0	0	100																							2.53_IMG_0215.jpg	162			0	0	0	45.679	0	0
12	Thermistor	2.54_IMG_0216.jpg	0	58.934	0	0	58.934	158		12	Thermistor	2.54_IMG_0216.jpg	0	100	0	0	100																							2.54_IMG_0216.jpg	158			0	0	0	32.9114	0	0
13	Thermistor	2.55_IMG_0217.JPG	0	69.044	0	0	69.044	164		13	Thermistor	2.55_IMG_0217.JPG	0	100	0	0	100																							2.55_IMG_0217.JPG	164			0	0	0	35.3659	0	0
14	Thermistor	2.56_IMG_0218.jpg	0	88.077	0	0	88.077	157		14	Thermistor	2.56_IMG_0218.jpg	0	100	0	0	100																							2.56_IMG_0218.jpg	157			0	0	0	47.1338	0	0
15	Thermistor	2.57_IMG_0219.jpg	0	37	0	0	37	165		15	Thermistor	2.57_IMG_0219.jpg	0	100	0	0	100																							2.57_IMG_0219.jpg	165			0	0	0	22.4242	0	0
16	Thermistor	2.58_IMG_0220.JPG	0	67.932	0	0	67.932	153		16	Thermistor	2.58_IMG_0220.JPG	0	100	0	0	100																							2.58_IMG_0220.JPG	153			0	0	0	41.1765	0	0
17	Thermistor	2.60_IMG_0222.jpg	0	34.08	0	0	34.08	160		17	Thermistor	2.60_IMG_0222.jpg	0	100	0	0	100																							2.60_IMG_0222.jpg	160			0	0	0	20.625	0	0
18	Thermistor	2.62_IMG_0224.jpg	0	13	0	0	13	165		18	Thermistor	2.62_IMG_0224.jpg	0	100	0	0	100																							2.62_IMG_0224.jpg	165			0	0	0	7.87879	0	0
19	Thermistor	2.63_IMG_0225.jpg	0	0	0	0	0	165		19	Thermistor	2.63_IMG_0225.jpg	0	0	0	0	0																							2.63_IMG_0225.jpg	165			0	0	0	0	0	0
20	Thermistor	2.64_IMG_0226.JPG	0	21	0	0	21	163		20	Thermistor	2.64_IMG_0226.JPG	0	100	0	0	100																							2.64_IMG_0226.JPG	163			0	0	0	12.8834	0	0
21	Thermistor	2.65_IMG_0227.jpg	0	74	0	0	74	158		21	Thermistor	2.65_IMG_0227.jpg	0	100	0	0	100																							2.65_IMG_0227.jpg	158			0	0	0	46.8354	0	0
22	Thermistor	2.66_IMG_0228.jpg	1	0	0	0	1	162		22	Thermistor	2.66_IMG_0228.jpg	100	0	0	0	100																							2.66_IMG_0228.jpg	162			0	0.617284	0	0	0	0
23	Thermistor	2.68_IMG_0230.JPG	0	62	0	0	62	161		23	Thermistor	2.68_IMG_0230.JPG	0	100	0	0	100																							2.68_IMG_0230.JPG	161			0	0	0	38.5093	0	0
24	Thermistor	2.69_IMG_0231.jpg	0	48	0	0	48	161		24	Thermistor	2.69_IMG_0231.jpg	0	100	0	0	100																							2.69_IMG_0231.jpg	161			0	0	0	29.8137	0	0
25	Thermistor	2.70_IMG_0232.jpg	0	54	0	0	54	164		25	Thermistor	2.70_IMG_0232.jpg	0	100	0	0	100																							2.70_IMG_0232.jpg	164			0	0	0	32.9268	0	0
26	Thermistor	2.71_IMG_0233.jpg	0	31	0	0	31	159		26	Thermistor	2.71_IMG_0233.jpg	0	100	0	0	100																							2.71_IMG_0233.jpg	159			0	0	0	19.4969	0	0
27	Thermistor	2.72_IMG_0235.jpg	0	58	0	0	58	157		27	Thermistor	2.72_IMG_0235.jpg	0	100	0	0	100																							2.72_IMG_0235.jpg	157			0	0	0	36.9427	0	0
28	Thermistor	2.75_IMG_0238.jpg	0	46	0	0	46	161		28	Thermistor	2.75_IMG_0238.jpg	0	100	0	0	100																							2.75_IMG_0238.jpg	161			0	0	0	28.5714	0	0
29	Thermistor	2.77_IMG_0241.jpg	0	39	0	0	39	160		29	Thermistor	2.77_IMG_0241.jpg	0	100	0	0	100																							2.77_IMG_0241.jpg	160			0	0	0	24.375	0	0
30	Thermistor	2.78_IMG_0242.JPG	0	24	0	0	24	162		30	Thermistor	2.78_IMG_0242.JPG	0	100	0	0	100																							2.78_IMG_0242.JPG	162			0	0	0	14.8148	0	0
31	Thermistor	2.80_IMG_0244.jpg	0	0	0	0	0	164		31	Thermistor	2.80_IMG_0244.jpg	0	0	0	0	0																							2.80_IMG_0244.jpg	164			0	0	0	0	0	0
32	Thermistor	2.81_IMG_0245.JPG	0	0	0	0	0	163		32	Thermistor	2.81_IMG_0245.JPG	0	0	0	0	0																							2.81_IMG_0245.JPG	163			0	0	0	0	0	0
33	Thermistor	2.83_IMG_0247.jpg	0	13	0	0	13	164		33	Thermistor	2.83_IMG_0247.jpg	0	100	0	0	100																							2.83_IMG_0247.jpg	164			0	0	0	7.92683	0	0
34	Thermistor	2.85_IMG_0249.JPG	0	33	0	0	33	150		34	Thermistor	2.85_IMG_0249.JPG	0	100	0	0	100																							2.85_IMG_0249.JPG	150			0	0	0	22	0	0
35	Car Deck	3.104_IMG_0271.jpg	0	13	0	0	13	158		35	Car Deck	3.104_IMG_0271.jpg	0	100	0	0	100																							3.104_IMG_0271.jpg	158			0	0	0	8.22785	0	0
36	Car Deck	3.105_IMG_0276.JPG	0	27	0	0	27	158		36	Car Deck	3.105_IMG_0276.JPG	0	100	0	0	100																							3.105_IMG_0276.JPG	158			0	0	0	17.0886	0	0
37	Car Deck	3.106_IMG_0277.JPG	0	32	0	0	32	160		37	Car Deck	3.106_IMG_0277.JPG	0	100	0	0	100																							3.106_IMG_0277.JPG	160			0	0	0	20	0	0
38	Car Deck	3.107_IMG_0278.jpg	0	19	0	0	19	163		38	Car Deck	3.107_IMG_0278.jpg	0	100	0	0	100																							3.107_IMG_0278.jpg	163			0	0	0	11.6564	0	0
39	Car Deck	3.108_IMG_0279.JPG	1	4	0	0	5	155		39	Car Deck	3.108_IMG_0279.JPG	20	80	0	0	100																							3.108_IMG_0279.JPG	155			0	0.645161	0	2.58065	0	0
40	Car Deck	3.109_IMG_0280.JPG	0	25	0	0	25	137		40	Car Deck	3.109_IMG_0280.JPG	0	100	0	0	100																							3.109_IMG_0280.JPG	137			0	0	0	18.2482	0	0
41	Car Deck	3.110_IMG_0281.jpg	0	43	0	0	43	158		41	Car Deck	3.110_IMG_0281.jpg	0	100	0	0	100																							3.110_IMG_0281.jpg	158			0	0	0	27.2152	0	0
42	Car Deck	3.111_IMG_0282.jpg	0	26	0	0	26	161		42	Car Deck	3.111_IMG_0282.jpg	0	100	0	0	100																							3.111_IMG_0282.jpg	161			0	0	0	16.1491	0	0
43	Car Deck	3.112_IMG_0283.JPG	0	19	0	0	19	163		43	Car Deck	3.112_IMG_0283.JPG	0	100	0	0	100																							3.112_IMG_0283.JPG	163			0	0	0	11.6564	0	0
44	Car Deck	3.113_IMG_0284.JPG	0	0	0	0	0	164		44	Car Deck	3.113_IMG_0284.JPG	0	0	0	0	0																							3.113_IMG_0284.JPG	164			0	0	0	0	0	0
45	Car Deck	3.114_IMG_0285.JPG	0	11	0	0	11	160		45	Car Deck	3.114_IMG_0285.JPG	0	100	0	0	100																							3.114_IMG_0285.JPG	160			0	0	0	6.875	0	0
46	Car Deck	3.115_IMG_0286.JPG	0	20	0	0	20	163		46	Car Deck	3.115_IMG_0286.JPG	0	100	0	0	100																							3.115_IMG_0286.JPG	163			0	0	0	12.2699	0	0
47	Car Deck	3.116_IMG_0287.JPG	0	15	0	0	15	158		47	Car Deck	3.116_IMG_0287.JPG	0	100	0	0	100																							3.116_IMG_0287.JPG	158			0	0	0	9.49367	0	0
48	Car Deck	3.118_IMG_0289.JPG	0	11	0	0	11	161		48	Car Deck	3.118_IMG_0289.JPG	0	100	0	0	100																							3.118_IMG_0289.JPG	161			0	0	0	6.8323	0	0
49	Car Deck	3.119_IMG_0290.jpg	0	23	0	0	23	153		49	Car Deck	3.119_IMG_0290.jpg	0	100	0	0	100																							3.119_IMG_0290.jpg	153			0	0	0	15.0327	0	0
50	Stacker	IMG_0129.JPG	0	0	0	0	0	163		50	Stacker	IMG_0129.JPG	0	0	0	0	0																							IMG_0129.JPG	163			0	0	0	0	0	0
51	Stacker	IMG_0131.JPG	0	0	0	0	0	160		51	Stacker	IMG_0131.JPG	0	0	0	0	0																							IMG_0131.JPG	160			0	0	0	0	0	0
52	Stacker	IMG_0132.JPG	0	0	0	0	0	163		52	Stacker	IMG_0132.JPG	0	0	0	0	0																							IMG_0132.JPG	163			0	0	0	0	0	0
53	Stacker	IMG_0134.JPG	0	0	0	0	0	159		53	Stacker	IMG_0134.JPG	0	0	0	0	0																							IMG_0134.JPG	159			0	0	0	0	0	0
54	Stacker	IMG_0135.JPG	1	0	0	0	1	160		54	Stacker	IMG_0135.JPG	100	0	0	0	100																							IMG_0135.JPG	160			0	0.625	0	0	0	0
55	Stacker	IMG_0136.JPG	0	3	0	0	3	163		55	Stacker	IMG_0136.JPG	0	100	0	0	100																							IMG_0136.JPG	163			0	0	0	1.84049	0	0
56	Stacker	IMG_0137.JPG	0	7	0	0	7	149		56	Stacker	IMG_0137.JPG	0	100	0	0	100																							IMG_0137.JPG	149			0	0	0	4.69799	0	0
57	Stacker	IMG_0138.JPG	0	10	0	0	10	161		57	Stacker	IMG_0138.JPG	0	100	0	0	100																							IMG_0138.JPG	161			0	0	0	6.21118	0	0
58	Stacker	IMG_0140.JPG	0	0	0	0	0	162		58	Stacker	IMG_0140.JPG	0	0	0	0	0																							IMG_0140.JPG	162			0	0	0	0	0	0
59	Stacker	IMG_0141.JPG	0	15	0	0	15	151		59	Stacker	IMG_0141.JPG	0	100	0	0	100																							IMG_0141.JPG	151			0	0	0	9.93377	0	0
60	Stacker	IMG_0142.JPG	0	45	0	0	45	154		60	Stacker	IMG_0142.JPG	0	100	0	0	100																							IMG_0142.JPG	154			0	0	0	29.2208	0	0
61	Stacker	IMG_0144.JPG	0	0	0	0	0	165		61	Stacker	IMG_0144.JPG	0	0	0	0	0																							IMG_0144.JPG	165			0	0	0	0	0	0
62	Stacker	IMG_0146.JPG	1	0	0	0	1	160		62	Stacker	IMG_0146.JPG	100	0	0	0	100																							IMG_0146.JPG	160			0	0.625	0	0	0	0
63	Stacker	IMG_0151.JPG	0	17	0	0	17	163		63	Stacker	IMG_0151.JPG	0	100	0	0	100																							IMG_0151.JPG	163			0	0	0	10.4294	0	0
64	Stacker	IMG_0152.JPG	0	43	0	0	43	164		64	Stacker	IMG_0152.JPG	0	100	0	0	100																							IMG_0152.JPG	164			0	0	0	26.2195	0	0
65	Stacker	IMG_0153.JPG	0	44	0	0	44	162		65	Stacker	IMG_0153.JPG	0	100	0	0	100																							IMG_0153.JPG	162			0	0	0	27.1605	0	0
66	Stacker	IMG_0155.JPG	0	1	0	0	1	163		66	Stacker	IMG_0155.JPG	0	100	0	0	100																							IMG_0155.JPG	163			0	0	0	0.613497	0	0
67	Stacker	IMG_0158.JPG	0	44	0	0	44	162		67	Stacker	IMG_0158.JPG	0	100	0	0	100																							IMG_0158.JPG	162			0	0	0	27.1605	0	0
68	Stacker	IMG_0159.JPG	0	56	0	0	56	160		68	Stacker	IMG_0159.JPG	0	100	0	0	100																							IMG_0159.JPG	160			0	0	0	35	0	0
69	Stacker	IMG_0160.JPG	0	0	0	0	0	164		69	Stacker	IMG_0160.JPG	0	0	0	0	0																							IMG_0160.JPG	164			0	0	0	0	0	0
70	Stacker	IMG_0162.JPG	0	11	0	0	11	157		70	Stacker	IMG_0162.JPG	0	100	0	0	100																							IMG_0162.JPG	157			0	0	0	7.00637	0	0
71	Stacker	IMG_0163.JPG	0	35	0	0	35	153		71	Stacker	IMG_0163.JPG	0	100	0	0	100																							IMG_0163.JPG	153			0	0	0	22.8758	0	0
72	Stacker	IMG_0164.JPG	0	17	0	0	17	158		72	Stacker	IMG_0164.JPG	0	100	0	0	100																							IMG_0164.JPG	158			0	0	0	10.7595	0	0
73	Stacker	IMG_0166.JPG	0	15	0	0	15	162		73	Stacker	IMG_0166.JPG	0	100	0	0	100																							IMG_0166.JPG	162			0	0	0	9.25926	0	0
74	Stacker	IMG_0175.JPG	0	41	0	0	41	158		74	Stacker	IMG_0175.JPG	0	100	0	0	100																							IMG_0175.JPG	158			0	0	0	25.9494	0	0
75	Stacker	IMG_0176.JPG	0	14	0	0	14	160		75	Stacker	IMG_0176.JPG	0	100	0	0	100																							IMG_0176.JPG	160			0	0	0	8.75	0	0
[truncated: 39 more columns]

## Sheet: Zenobia-subcategories
Subcategory Other (points)													Subcategory Other (%)
Number	Sampling station	Photo-frame	CyanoBacteria	Ascidiacea	Bivalvia	Bryozoa	Polychaeta	Unidentified	Rest	Total (points)	Number of points classified in image		Number	Sampling station	Photo-frame	CyanoBacteria	Ascidiacea	Bivalvia	Bryozoa	Polychaeta	Unidentified	Rest	Total (%)	Number of points classified in image
1	Stacker	1.01_IMG_0117.JPG	33	0	0	1	23	0	0	57	162		1	Stacker	1.01_IMG_0117.JPG	20.3704	0	0	0.617284	14.1975	0	0	35.1852	162
2	Stacker	1.02_IMG_0119.jpg	32	0	0	1	27	0	0	60	156		2	Stacker	1.02_IMG_0119.jpg	20.5128	0	0	0.641026	17.3077	0	0	38.4615	156
3	Stacker	1.03_IMG_0122.jpg	16	0	1	4	14	0	6	41	161		3	Stacker	1.03_IMG_0122.jpg	9.93789	0	0.621118	2.48447	8.69565	0	3.72671	25.4658	161
4	Stacker	1.05_IMG_0125.JPG	14	0	0	2	16	0	4	36	165		4	Stacker	1.05_IMG_0125.JPG	8.48485	0	0	1.21212	9.69697	0	2.42424	21.8182	165
5	Thermistor	2.101_IMG_0268.JPG	38	0	1	1	9	0	0	49	159		5	Thermistor	2.101_IMG_0268.JPG	23.8994	0	0.628931	0.628931	5.66038	0	0	30.8176	159
6	Thermistor	2.47_IMG_0206.JPG	7	0	0	0	8	0	0	15	164		6	Thermistor	2.47_IMG_0206.JPG	4.26829	0	0	0	4.87805	0	0	9.14634	164
7	Thermistor	2.48_IMG_0207.jpg	44	0	0	1	5	1	0	51	162		7	Thermistor	2.48_IMG_0207.jpg	27.1605	0	0	0.617284	3.08642	0.617284	0	31.4815	162
8	Thermistor	2.50_IMG_0210.jpg	41	0	2	1	8	0	0	52	161		8	Thermistor	2.50_IMG_0210.jpg	25.4658	0	1.24224	0.621118	4.96894	0	0	32.2981	161
9	Thermistor	2.51_IMG_0213.jpg	30	0	0	0	8	0	1	39	158		9	Thermistor	2.51_IMG_0213.jpg	18.9873	0	0	0	5.06329	0	0.632911	24.6835	158
10	Thermistor	2.52_IMG_0214.JPG	16	0	0	0	6	0	0	22	162		10	Thermistor	2.52_IMG_0214.JPG	9.87654	0	0	0	3.7037	0	0	13.5802	162
11	Thermistor	2.53_IMG_0215.jpg	12	0	0	0	12	0	0	24	162		11	Thermistor	2.53_IMG_0215.jpg	7.40741	0	0	0	7.40741	0	0	14.8148	162
12	Thermistor	2.54_IMG_0216.jpg	30	0	1	0	16	1	0	48	158		12	Thermistor	2.54_IMG_0216.jpg	18.9873	0	0.632911	0	10.1266	0.632911	0	30.3797	158
13	Thermistor	2.55_IMG_0217.JPG	11	0	0	1	2	0	1	15	164		13	Thermistor	2.55_IMG_0217.JPG	6.70732	0	0	0.609756	1.21951	0	0.609756	9.14634	164
14	Thermistor	2.56_IMG_0218.jpg	14	0	1	0	9	0	0	24	157		14	Thermistor	2.56_IMG_0218.jpg	8.9172	0	0.636943	0	5.73248	0	0	15.2866	157
15	Thermistor	2.57_IMG_0219.jpg	1	0	0	0	5	0	0	6	165		15	Thermistor	2.57_IMG_0219.jpg	0.606061	0	0	0	3.0303	0	0	3.63636	165
16	Thermistor	2.58_IMG_0220.JPG	6	0	2	0	8	0	0	16	153		16	Thermistor	2.58_IMG_0220.JPG	3.92157	0	1.30719	0	5.22876	0	0	10.4575	153
17	Thermistor	2.60_IMG_0222.jpg	17	1	1	0	12	0	0	31	160		17	Thermistor	2.60_IMG_0222.jpg	10.625	0.625	0.625	0	7.5	0	0	19.375	160
18	Thermistor	2.62_IMG_0224.jpg	7	0	0	1	10	1	0	19	165		18	Thermistor	2.62_IMG_0224.jpg	4.24242	0	0	0.606061	6.06061	0.606061	0	11.5152	165
19	Thermistor	2.63_IMG_0225.jpg	33	0	0	0	7	0	1	41	165		19	Thermistor	2.63_IMG_0225.jpg	20	0	0	0	4.24242	0	0.606061	24.8485	165
20	Thermistor	2.64_IMG_0226.JPG	34	0	0	0	14	0	0	48	163		20	Thermistor	2.64_IMG_0226.JPG	20.8589	0	0	0	8.58896	0	0	29.4479	163
21	Thermistor	2.65_IMG_0227.jpg	8	0	0	0	12	0	0	20	158		21	Thermistor	2.65_IMG_0227.jpg	5.06329	0	0	0	7.59494	0	0	12.6582	158
22	Thermistor	2.66_IMG_0228.jpg	24	0	0	1	12	0	0	37	162		22	Thermistor	2.66_IMG_0228.jpg	14.8148	0	0	0.617284	7.40741	0	0	22.8395	162
23	Thermistor	2.68_IMG_0230.JPG	30	0	2	4	28	0	0	64	161		23	Thermistor	2.68_IMG_0230.JPG	18.6335	0	1.24224	2.48447	17.3913	0	0	39.7516	161
24	Thermistor	2.69_IMG_0231.jpg	27	0	0	1	11	4	0	43	161		24	Thermistor	2.69_IMG_0231.jpg	16.7702	0	0	0.621118	6.8323	2.48447	0	26.7081	161
25	Thermistor	2.70_IMG_0232.jpg	17	0	6	0	15	0	0	38	164		25	Thermistor	2.70_IMG_0232.jpg	10.3659	0	3.65854	0	9.14634	0	0	23.1707	164
26	Thermistor	2.71_IMG_0233.jpg	15	0	0	1	15	0	0	31	159		26	Thermistor	2.71_IMG_0233.jpg	9.43396	0	0	0.628931	9.43396	0	0	19.4969	159
27	Thermistor	2.72_IMG_0235.jpg	15	0	0	0	19	0	0	34	157		27	Thermistor	2.72_IMG_0235.jpg	9.55414	0	0	0	12.1019	0	0	21.6561	157
28	Thermistor	2.75_IMG_0238.jpg	3	0	0	0	6	0	0	9	161		28	Thermistor	2.75_IMG_0238.jpg	1.86335	0	0	0	3.72671	0	0	5.59006	161
29	Thermistor	2.77_IMG_0241.jpg	31	2	0	0	12	0	0	45	160		29	Thermistor	2.77_IMG_0241.jpg	19.375	1.25	0	0	7.5	0	0	28.125	160
30	Thermistor	2.78_IMG_0242.JPG	36	0	0	2	8	0	0	46	162		30	Thermistor	2.78_IMG_0242.JPG	22.2222	0	0	1.23457	4.93827	0	0	28.3951	162
31	Thermistor	2.80_IMG_0244.jpg	50	0	0	87	7	0	0	144	164		31	Thermistor	2.80_IMG_0244.jpg	30.4878	0	0	53.0488	4.26829	0	0	87.8049	164
32	Thermistor	2.81_IMG_0245.JPG	28	0	0	112	9	0	0	149	163		32	Thermistor	2.81_IMG_0245.JPG	17.1779	0	0	68.7117	5.52147	0	0	91.411	163
33	Thermistor	2.83_IMG_0247.jpg	10	1	0	0	3	0	0	14	164		33	Thermistor	2.83_IMG_0247.jpg	6.09756	0.609756	0	0	1.82927	0	0	8.53659	164
34	Thermistor	2.85_IMG_0249.JPG	15	7	1	3	8	0	0	34	150		34	Thermistor	2.85_IMG_0249.JPG	10	4.66667	0.666667	2	5.33333	0	0	22.6667	150
35	Car Deck	3.104_IMG_0271.jpg	0	0	0	2	15	0	0	17	158		35	Car Deck	3.104_IMG_0271.jpg	0	0	0	1.26582	9.49367	0	0	10.7595	158
36	Car Deck	3.105_IMG_0276.JPG	0	0	0	0	6	0	0	6	158		36	Car Deck	3.105_IMG_0276.JPG	0	0	0	0	3.79747	0	0	3.79747	158
37	Car Deck	3.106_IMG_0277.JPG	0	0	0	2	4	0	0	6	160		37	Car Deck	3.106_IMG_0277.JPG	0	0	0	1.25	2.5	0	0	3.75	160
38	Car Deck	3.107_IMG_0278.jpg	42	0	1	0	16	0	0	59	163		38	Car Deck	3.107_IMG_0278.jpg	25.7669	0	0.613497	0	9.81595	0	0	36.1963	163
39	Car Deck	3.108_IMG_0279.JPG	20	5	0	2	22	1	0	50	155		39	Car Deck	3.108_IMG_0279.JPG	12.9032	3.22581	0	1.29032	14.1935	0.645161	0	32.2581	155
40	Car Deck	3.109_IMG_0280.JPG	13	0	1	1	8	0	0	23	137		40	Car Deck	3.109_IMG_0280.JPG	9.48905	0	0.729927	0.729927	5.83942	0	0	16.7883	137
41	Car Deck	3.110_IMG_0281.jpg	8	1	4	0	9	1	6	29	158		41	Car Deck	3.110_IMG_0281.jpg	5.06329	0.632911	2.53165	0	5.6962	0.632911	3.79747	18.3544	158
42	Car Deck	3.111_IMG_0282.jpg	18	0	1	0	2	0	1	22	161		42	Car Deck	3.111_IMG_0282.jpg	11.1801	0	0.621118	0	1.24224	0	0.621118	13.6646	161
43	Car Deck	3.112_IMG_0283.JPG	5	0	0	0	5	0	6	16	163		43	Car Deck	3.112_IMG_0283.JPG	3.06748	0	0	0	3.06748	0	3.68098	9.81595	163
44	Car Deck	3.113_IMG_0284.JPG	0	0	0	0	0	0	0	0	164		44	Car Deck	3.113_IMG_0284.JPG	0	0	0	0	0	0	0	0	164
45	Car Deck	3.114_IMG_0285.JPG	8	0	0	0	13	0	5	26	160		45	Car Deck	3.114_IMG_0285.JPG	5	0	0	0	8.125	0	3.125	16.25	160
46	Car Deck	3.115_IMG_0286.JPG	18	0	0	0	11	0	3	32	163		46	Car Deck	3.115_IMG_0286.JPG	11.0429	0	0	0	6.74847	0	1.84049	19.6319	163
47	Car Deck	3.116_IMG_0287.JPG	30	0	0	0	10	0	0	40	158		47	Car Deck	3.116_IMG_0287.JPG	18.9873	0	0	0	6.32911	0	0	25.3165	158
48	Car Deck	3.118_IMG_0289.JPG	19	0	0	0	12	1	0	32	161		48	Car Deck	3.118_IMG_0289.JPG	11.8012	0	0	0	7.45342	0.621118	0	19.8758	161
49	Car Deck	3.119_IMG_0290.jpg	8	0	0	0	10	0	7	25	153		49	Car Deck	3.119_IMG_0290.jpg	5.22876	0	0	0	6.53595	0	4.57516	16.3399	153
50	Stacker	IMG_0129.JPG	9	0	0	1	9	1	6	26	163		50	Stacker	IMG_0129.JPG	5.52147	0	0	0.613497	5.52147	0.613497	3.68098	15.9509	163
51	Stacker	IMG_0131.JPG	31	0	0	2	11	0	0	44	160		51	Stacker	IMG_0131.JPG	19.375	0	0	1.25	6.875	0	0	27.5	160
52	Stacker	IMG_0132.JPG	61	0	0	0	13	0	1	75	163		52	Stacker	IMG_0132.JPG	37.4233	0	0	0	7.97546	0	0.613497	46.0123	163
53	Stacker	IMG_0134.JPG	85	0	0	0	18	0	0	103	159		53	Stacker	IMG_0134.JPG	53.4591	0	0	0	11.3208	0	0	64.7799	159
54	Stacker	IMG_0135.JPG	35	2	0	0	16	1	0	54	160		54	Stacker	IMG_0135.JPG	21.875	1.25	0	0	10	0.625	0	33.75	160
55	Stacker	IMG_0136.JPG	53	0	0	4	19	0	0	76	163		55	Stacker	IMG_0136.JPG	32.5153	0	0	2.45399	11.6564	0	0	46.6258	163
56	Stacker	IMG_0137.JPG	48	0	1	0	17	0	0	66	149		56	Stacker	IMG_0137.JPG	32.2148	0	0.671141	0	11.4094	0	0	44.2953	149
57	Stacker	IMG_0138.JPG	12	0	0	1	8	0	0	21	161		57	Stacker	IMG_0138.JPG	7.45342	0	0	0.621118	4.96894	0	0	13.0435	161
58	Stacker	IMG_0140.JPG	26	0	0	0	14	0	0	40	162		58	Stacker	IMG_0140.JPG	16.0494	0	0	0	8.64198	0	0	24.6914	162
59	Stacker	IMG_0141.JPG	22	0	1	0	13	0	0	36	151		59	Stacker	IMG_0141.JPG	14.5695	0	0.662252	0	8.60927	0	0	23.8411	151
60	Stacker	IMG_0142.JPG	35	0	1	1	11	0	0	48	154		60	Stacker	IMG_0142.JPG	22.7273	0	0.649351	0.649351	7.14286	0	0	31.1688	154
61	Stacker	IMG_0144.JPG	14	0	0	0	7	0	0	21	165		61	Stacker	IMG_0144.JPG	8.48485	0	0	0	4.24242	0	0	12.7273	165
62	Stacker	IMG_0146.JPG	64	0	0	0	22	0	0	86	160		62	Stacker	IMG_0146.JPG	40	0	0	0	13.75	0	0	53.75	160
63	Stacker	IMG_0151.JPG	39	0	0	0	9	0	0	48	163		63	Stacker	IMG_0151.JPG	23.9264	0	0	0	5.52147	0	0	29.4479	163
64	Stacker	IMG_0152.JPG	33	0	0	2	13	0	0	48	164		64	Stacker	IMG_0152.JPG	20.122	0	0	1.21951	7.92683	0	0	29.2683	164
65	Stacker	IMG_0153.JPG	27	0	0	3	10	0	0	40	162		65	Stacker	IMG_0153.JPG	16.6667	0	0	1.85185	6.17284	0	0	24.6914	162
66	Stacker	IMG_0155.JPG	73	0	0	0	21	0	6	100	163		66	Stacker	IMG_0155.JPG	44.7853	0	0	0	12.8834	0	3.68098	61.3497	163
67	Stacker	IMG_0158.JPG	21	0	0	5	13	0	1	40	162		67	Stacker	IMG_0158.JPG	12.963	0	0	3.08642	8.02469	0	0.617284	24.6914	162
68	Stacker	IMG_0159.JPG	22	0	1	0	11	0	0	34	160		68	Stacker	IMG_0159.JPG	13.75	0	0.625	0	6.875	0	0	21.25	160
69	Stacker	IMG_0160.JPG	6	0	1	0	11	0	0	18	164		69	Stacker	IMG_0160.JPG	3.65854	0	0.609756	0	6.70732	0	0	10.9756	164
70	Stacker	IMG_0162.JPG	45	0	0	2	10	0	2	59	157		70	Stacker	IMG_0162.JPG	28.6624	0	0	1.27389	6.36943	0	1.27389	37.5796	157
71	Stacker	IMG_0163.JPG	47	0	2	1	9	1	0	60	153		71	Stacker	IMG_0163.JPG	30.719	0	1.30719	0.653595	5.88235	0.653595	0	39.2157	153
72	Stacker	IMG_0164.JPG	69	1	0	0	21	0	0	91	158		72	Stacker	IMG_0164.JPG	43.6709	0.632911	0	0	13.2911	0	0	57.5949	158
73	Stacker	IMG_0166.JPG	41	0	0	4	10	0	0	55	162		73	Stacker	IMG_0166.JPG	25.3086	0	0	2.46914	6.17284	0	0	33.9506	162
74	Stacker	IMG_0175.JPG	29	0	2	2	9	0	0	42	158		74	Stacker	IMG_0175.JPG	18.3544	0	1.26582	1.26582	5.6962	0	0	26.5823	158
75	Stacker	IMG_0176.JPG	75	0	0	2	6	0	0	83	160		75	Stacker	IMG_0176.JPG	46.875	0	0	1.25	3.75	0	0	51.875	160

## Sheet: Alice-B-categories
Major Categories (Points)											Major Categories (%)
Number	Photo-frame	Coral	Dead Coral	Algae	Calcareous Algae	Porifera	Other organisms	Substrate	Number of points classified in image		Number	Photo-frame	Coral	Dead Coral	Algae	Calcareous Algae	Porifera	Other organisms	Substrate	Total (%)	Number of points classified in image																Caryophillia sp. (Caryop)	Madracis sp. (Madra)	Phyllangia mouchezii (P.mou)	Phyllangia muellerae (P.muel)	Dead Coral	Dead Coral (DCrl)	Dead Madracis (DMadr)	Dead Phyllangia muchezii (DPmu)	Algae	Algae (Algae)	Algae on Coral (AlgCl)	Calcareous Algae	Calcareous Algae (CaAlg)
1	P1000872.JPG	0	0	12	0	58	27	3	100		1	P1000872.JPG	0	0	12	0	58	27	3	100	100																0	0	0	0		0	0	0		12	0		0
2	P1000905.JPG	0	0	4	0	69	11	16	100		2	P1000905.JPG	0	0	4	0	69	11	16	100	100																0	0	0	0		0	0	0		4	0		0
3	P1000917.JPG	0	0	6	9	57	20	5	97		3	P1000917.JPG	0	0	6.18557	9.27835	58.7629	20.6186	5.15464	100	97																0	0	0	0		0	0	0		6.18557	0		9.27835
4	P1000925.JPG	0	0	16	2	24	35	1	78		4	P1000925.JPG	0	0	20.5128	2.5641	30.7692	44.8718	1.28205	100	78																0	0	0	0		0	0	0		20.5128	0		2.5641
5	P1000856.JPG	24	0	43	79	7	22	25	200		5	P1000856.JPG	12	0	21.5	39.5	3.5	11	12.5	100	200																0	0.5	11.5	0		0	0	0		20.5	1		39.5
6	P1000857.JPG	5	0	24	15	5	8	9	66		6	P1000857.JPG	7.57576	0	36.3636	22.7273	7.57576	12.1212	13.6364	100	66																0	0	7.57576	0		0	0	0		36.3636	0		22.7273
7	P1000858.JPG	13	0	30	30	0	17	5	95		7	P1000858.JPG	13.6842	0	31.5789	31.5789	0	17.8947	5.26316	100	95																0	0	13.6842	0		0	0	0		27.3684	4.21053		31.5789
8	P1000859.JPG	26	1	35	26	1	17	11	117		8	P1000859.JPG	22.2222	0.854701	29.9145	22.2222	0.854701	14.5299	9.40171	100	117																0	0.854701	21.3675	0		0	0	0.854701		26.4957	3.4188		22.2222
9	P1000860.JPG	9	0	28	14	1	17	3	72		9	P1000860.JPG	12.5	0	38.8889	19.4444	1.38889	23.6111	4.16667	100	72																0	0	12.5	0		0	0	0		31.9444	6.94444		19.4444
10	P1000861.JPG	5	0	27	25	0	16	6	79		10	P1000861.JPG	6.32911	0	34.1772	31.6456	0	20.2532	7.59494	100	79																0	0	6.32911	0		0	0	0		34.1772	0		31.6456
11	P1000862.JPG	11	1	38	11	4	9	3	77		11	P1000862.JPG	14.2857	1.2987	49.3506	14.2857	5.19481	11.6883	3.8961	100	77																0	5.19481	9.09091	0		0	0	1.2987		46.7532	2.5974		14.2857
12	P1000863.JPG	29	0	44	67	28	27	17	212		12	P1000863.JPG	13.6792	0	20.7547	31.6038	13.2075	12.7358	8.01887	100	212																0	3.77358	9.90566	0		0	0	0		18.3962	2.35849		31.6038
13	P1000864.JPG	8	0	40	28	17	17	14	124		13	P1000864.JPG	6.45161	0	32.2581	22.5806	13.7097	13.7097	11.2903	100	124																0	6.45161	0	0		0	0	0		31.4516	0.806452		22.5806
14	P1000865.JPG	26	0	33	5	0	23	5	92		14	P1000865.JPG	28.2609	0	35.8696	5.43478	0	25	5.43478	100	92																0	0	28.2609	0		0	0	0		28.2609	7.6087		5.43478
15	P1000866.JPG	6	0	22	13	9	12	2	64		15	P1000866.JPG	9.375	0	34.375	20.3125	14.0625	18.75	3.125	100	64																0	0	9.375	0		0	0	0		34.375	0		20.3125
16	P1000867.JPG	23	2	29	16	7	19	8	104		16	P1000867.JPG	22.1154	1.92308	27.8846	15.3846	6.73077	18.2692	7.69231	100	104																0	16.3462	5.76923	0		0	0	1.92308		24.0385	3.84615		15.3846
17	P1000869.JPG	9	0	8	8	6	5	0	36		17	P1000869.JPG	25	0	22.2222	22.2222	16.6667	13.8889	0	100	36																0	0	25	0		0	0	0		19.4444	2.77778		22.2222
18	P1000870.JPG	8	0	22	16	18	16	3	83		18	P1000870.JPG	9.63855	0	26.506	19.2771	21.6867	19.2771	3.61446	100	83																0	0	9.63855	0		0	0	0		24.0964	2.40964		19.2771
19	P1000871.JPG	5	0	67	21	52	29	2	176		19	P1000871.JPG	2.84091	0	38.0682	11.9318	29.5455	16.4773	1.13636	100	176																0	0.568182	2.27273	0		0	0	0		38.0682	0		11.9318
20	P1000873.JPG	19	0	17	6	3	11	4	60		20	P1000873.JPG	31.6667	0	28.3333	10	5	18.3333	6.66667	100	60																0	0	31.6667	0		0	0	0		26.6667	1.66667		10
21	P1000874.JPG	17	1	14	1	10	15	4	62		21	P1000874.JPG	27.4194	1.6129	22.5806	1.6129	16.129	24.1935	6.45161	100	62																0	0	27.4194	0		0	0	1.6129		20.9677	1.6129		1.6129
22	P1000875.JPG	17	0	32	15	7	12	8	91		22	P1000875.JPG	18.6813	0	35.1648	16.4835	7.69231	13.1868	8.79121	100	91																0	2.1978	16.4835	0		0	0	0		29.6703	5.49451		16.4835
23	P1000876.JPG	10	2	38	9	2	17	1	79		23	P1000876.JPG	12.6582	2.53165	48.1013	11.3924	2.53165	21.519	1.26582	100	79																0	7.59494	5.06329	0		0	0	2.53165		35.443	12.6582		11.3924
24	P1000878.JPG	24	0	19	1	2	5	0	51		24	P1000878.JPG	47.0588	0	37.2549	1.96078	3.92157	9.80392	0	100	51																0	21.5686	25.4902	0		0	0	0		33.3333	3.92157		1.96078
25	P1000879.JPG	19	2	38	22	64	40	3	188		25	P1000879.JPG	10.1064	1.06383	20.2128	11.7021	34.0426	21.2766	1.59574	100	188																0	0	10.1064	0		0	0	1.06383		18.0851	2.12766		11.7021
26	P1000880.JPG	23	0	38	40	48	25	8	182		26	P1000880.JPG	12.6374	0	20.8791	21.978	26.3736	13.7363	4.3956	100	182																0	5.49451	7.14286	0		0	0	0		20.3297	0.549451		21.978
27	P1000881.JPG	26	0	55	15	23	23	1	143		27	P1000881.JPG	18.1818	0	38.4615	10.4895	16.0839	16.0839	0.699301	100	143																0	10.4895	7.69231	0		0	0	0		35.6643	2.7972		10.4895
28	P1000882.JPG	36	0	32	1	22	13	0	104		28	P1000882.JPG	34.6154	0	30.7692	0.961538	21.1538	12.5	0	100	104																0	28.8462	5.76923	0		0	0	0		27.8846	2.88462		0.961538
29	P1000883.JPG	23	0	10	8	39	12	0	92		29	P1000883.JPG	25	0	10.8696	8.69565	42.3913	13.0435	0	100	92																0	23.913	1.08696	0		0	0	0		10.8696	0		8.69565
30	P1000884.JPG	20	0	14	5	5	13	7	64		30	P1000884.JPG	31.25	0	21.875	7.8125	7.8125	20.3125	10.9375	100	64																0	6.25	25	0		0	0	0		21.875	0		7.8125
31	P1000885.JPG	21	7	46	9	23	25	3	134		31	P1000885.JPG	15.6716	5.22388	34.3284	6.71642	17.1642	18.6567	2.23881	100	134																0	9.70149	5.97015	0		0	5.22388	0		33.5821	0.746269		6.71642
32	P1000886.JPG	22	6	30	1	7	50	1	117		32	P1000886.JPG	18.8034	5.12821	25.641	0.854701	5.98291	42.735	0.854701	100	117																0	8.54701	10.2564	0		0	3.4188	1.7094		20.5128	5.12821		0.854701
33	P1000887.JPG	18	0	18	0	4	18	2	60		33	P1000887.JPG	30	0	30	0	6.66667	30	3.33333	100	60																0	8.33333	21.6667	0		0	0	0		25	5		0
34	P1000888.JPG	20	1	18	9	5	13	1	67		34	P1000888.JPG	29.8507	1.49254	26.8657	13.4328	7.46269	19.403	1.49254	100	67																0	19.403	10.4478	0		0	1.49254	0		23.8806	2.98507		13.4328
35	P1000889.JPG	26	0	21	3	14	25	0	89		35	P1000889.JPG	29.2135	0	23.5955	3.37079	15.7303	28.0899	0	100	89																0	8.98876	20.2247	0		0	0	0		23.5955	0		3.37079
36	P890_a.jpg	11	0	15	2	11	21	2	62		36	P890_a.jpg	17.7419	0	24.1935	3.22581	17.7419	33.871	3.22581	100	62																0	3.22581	14.5161	0		0	0	0		19.3548	4.83871		3.22581
37	P1000891.JPG	14	0	16	2	10	11	0	53		37	P1000891.JPG	26.4151	0	30.1887	3.77358	18.8679	20.7547	0	100	53																0	1.88679	24.5283	0		0	0	0		24.5283	5.66038		3.77358
38	P1000892.JPG	5	0	8	1	24	7	0	45		38	P1000892.JPG	11.1111	0	17.7778	2.22222	53.3333	15.5556	0	100	45																0	0	11.1111	0		0	0	0		15.5556	2.22222		2.22222
39	P1000893.JPG	6	1	17	0	23	18	0	65		39	P1000893.JPG	9.23077	1.53846	26.1538	0	35.3846	27.6923	0	100	65																0	0	9.23077	0		0	0	1.53846		21.5385	4.61538		0
40	P1000895.JPG	2	0	11	1	30	6	0	50		40	P1000895.JPG	4	0	22	2	60	12	0	100	50																0	0	4	0		0	0	0		20	2		2
41	P1000897.JPG	19	0	32	8	10	17	3	89		41	P1000897.JPG	21.3483	0	35.9551	8.98876	11.236	19.1011	3.37079	100	89																0	21.3483	0	0		0	0	0		30.3371	5.61798		8.98876
42	P1000898.JPG	11	0	17	1	17	5	1	52		42	P1000898.JPG	21.1538	0	32.6923	1.92308	32.6923	9.61538	1.92308	100	52																0	0	21.1538	0		0	0	0		30.7692	1.92308		1.92308
43	P1000899.JPG	8	0	21	0	21	4	2	56		43	P1000899.JPG	14.2857	0	37.5	0	37.5	7.14286	3.57143	100	56																0	0	14.2857	0		0	0	0		35.7143	1.78571		0
44	P1000900.JPG	9	0	14	6	19	13	0	61		44	P1000900.JPG	14.7541	0	22.9508	9.83607	31.1475	21.3115	0	100	61																0	0	14.7541	0		0	0	0		21.3115	1.63934		9.83607
45	P1000902.JPG	3	0	70	1	31	36	2	143		45	P1000902.JPG	2.0979	0	48.951	0.699301	21.6783	25.1748	1.3986	100	143																0	0	2.0979	0		0	0	0		47.5524	1.3986		0.699301
46	P1000903-1.JPG	0	0	15	0	35	9	0	59		46	P1000903-1.JPG	0	0	25.4237	0	59.322	15.2542	0	100	59																0	0	0	0		0	0	0		25.4237	0		0
47	P1000906.JPG	0	1	59	49	29	41	20	199		47	P1000906.JPG	0	0.502513	29.6482	24.6231	14.5729	20.603	10.0503	100	199																0	0	0	0		0	0	0.502513		28.6432	1.00503		24.6231
48	P1000907.JPG	21	2	19	0	4	6	5	57		48	P1000907.JPG	36.8421	3.50877	33.3333	0	7.01754	10.5263	8.77193	100	57																0	35.0877	1.75439	0		0	3.50877	0		28.0702	5.26316		0
49	P1000908.JPG	14	0	21	0	2	12	10	59		49	P1000908.JPG	23.7288	0	35.5932	0	3.38983	20.339	16.9492	100	59																0	23.7288	0	0		0	0	0		35.5932	0		0
50	P1000909.JPG	30	0	57	1	43	22	6	159		50	P1000909.JPG	18.8679	0	35.8491	0.628931	27.044	13.8365	3.77358	100	159																0	18.8679	0	0		0	0	0		35.8491	0		0.628931
51	P1000912.JPG	6	0	12	5	32	11	1	67		51	P1000912.JPG	8.95522	0	17.9104	7.46269	47.7612	16.4179	1.49254	100	67																0	0	8.95522	0		0	0	0		11.9403	5.97015		7.46269
52	P1000913.JPG	2	0	29	36	0	10	2	79		52	P1000913.JPG	2.53165	0	36.7089	45.5696	0	12.6582	2.53165	100	79																0	2.53165	0	0		0	0	0		35.443	1.26582		45.5696
53	P1000914.JPG	4	0	18	24	1	7	0	54		53	P1000914.JPG	7.40741	0	33.3333	44.4444	1.85185	12.963	0	100	54																0	7.40741	0	0		0	0	0		33.3333	0		44.4444
54	P1000915.JPG	0	0	10	23	49	10	7	99		54	P1000915.JPG	0	0	10.101	23.2323	49.4949	10.101	7.07071	100	99																0	0	0	0		0	0	0		10.101	0		23.2323
55	P1000919.JPG	0	0	27	7	32	12	2	80		55	P1000919.JPG	0	0	33.75	8.75	40	15	2.5	100	80																0	0	0	0		0	0	0		33.75	0		8.75
[truncated: 23 more columns]

## Sheet: Alice-B-coral-spp
Coral species (points)										Contribution (%) to coral cover
Number	Photo-frame	Caryophyllia	Madracis	Phyllangia	Polycyathus	Coral TOTAL	Number of points classified in image			Number	Photo-frame	Caryophyllia	Madracis	Phyllangia	Polycyathus	Coral TOTAL (%)
1	P1000872.JPG	0	0	0	0	0	100			1	P1000872.JPG	0	0	0	0	0
2	P1000905.JPG	0	0	0	0	0	100			2	P1000905.JPG	0	0	0	0	0
3	P1000917.JPG	0	0	0	0	0	97			3	P1000917.JPG	0	0	0	0	0
4	P1000925.JPG	0	0	0	0	0	78			4	P1000925.JPG	0	0	0	0	0
5	P1000856.JPG	0	1	23	0	24	200			5	P1000856.JPG	0	4.16667	95.8333	0	100
6	P1000857.JPG	0	0	5	0	5	66			6	P1000857.JPG	0	0	100	0	100
7	P1000858.JPG	0	0	13	0	13	95			7	P1000858.JPG	0	0	100	0	100
8	P1000859.JPG	0	1	25	0	26	117			8	P1000859.JPG	0	3.84615	96.1538	0	100
9	P1000860.JPG	0	0	9	0	9	72			9	P1000860.JPG	0	0	100	0	100
10	P1000861.JPG	0	0	5	0	5	79			10	P1000861.JPG	0	0	100	0	100
11	P1000862.JPG	0	4	7	0	11	77			11	P1000862.JPG	0	36.3636	63.6364	0	100
12	P1000863.JPG	0	8	21	0	29	212			12	P1000863.JPG	0	27.5862	72.4138	0	100
13	P1000864.JPG	0	8	0	0	8	124			13	P1000864.JPG	0	100	0	0	100
14	P1000865.JPG	0	0	26	0	26	92			14	P1000865.JPG	0	0	100	0	100
15	P1000866.JPG	0	0	6	0	6	64			15	P1000866.JPG	0	0	100	0	100
16	P1000867.JPG	0	17	6	0	23	104			16	P1000867.JPG	0	73.913	26.087	0	100
17	P1000869.JPG	0	0	9	0	9	36			17	P1000869.JPG	0	0	100	0	100
18	P1000870.JPG	0	0	8	0	8	83			18	P1000870.JPG	0	0	100	0	100
19	P1000871.JPG	0	1	4	0	5	176			19	P1000871.JPG	0	20	80	0	100
20	P1000873.JPG	0	0	19	0	19	60			20	P1000873.JPG	0	0	100	0	100
21	P1000874.JPG	0	0	17	0	17	62			21	P1000874.JPG	0	0	100	0	100
22	P1000875.JPG	0	2	15	0	17	91			22	P1000875.JPG	0	11.7647	88.2353	0	100
23	P1000876.JPG	0	6	4	0	10	79			23	P1000876.JPG	0	60	40	0	100
24	P1000878.JPG	0	11	13	0	24	51			24	P1000878.JPG	0	45.8333	54.1667	0	100
25	P1000879.JPG	0	0	19	0	19	188			25	P1000879.JPG	0	0	100	0	100
26	P1000880.JPG	0	10	13	0	23	182			26	P1000880.JPG	0	43.4783	56.5217	0	100
27	P1000881.JPG	0	15	11	0	26	143			27	P1000881.JPG	0	57.6923	42.3077	0	100
28	P1000882.JPG	0	30	6	0	36	104			28	P1000882.JPG	0	83.3333	16.6667	0	100
29	P1000883.JPG	0	22	1	0	23	92			29	P1000883.JPG	0	95.6522	4.34783	0	100
30	P1000884.JPG	0	4	16	0	20	64			30	P1000884.JPG	0	20	80	0	100
31	P1000885.JPG	0	13	8	0	21	134			31	P1000885.JPG	0	61.9048	38.0952	0	100
32	P1000886.JPG	0	10	12	0	22	117			32	P1000886.JPG	0	45.4545	54.5455	0	100
33	P1000887.JPG	0	5	13	0	18	60			33	P1000887.JPG	0	27.7778	72.2222	0	100
34	P1000888.JPG	0	13	7	0	20	67			34	P1000888.JPG	0	65	35	0	100
35	P1000889.JPG	0	8	18	0	26	89			35	P1000889.JPG	0	30.7692	69.2308	0	100
36	P890_a.jpg	0	2	9	0	11	62			36	P890_a.jpg	0	18.1818	81.8182	0	100
37	P1000891.JPG	0	1	13	0	14	53			37	P1000891.JPG	0	7.14286	92.8571	0	100
38	P1000892.JPG	0	0	5	0	5	45			38	P1000892.JPG	0	0	100	0	100
39	P1000893.JPG	0	0	6	0	6	65			39	P1000893.JPG	0	0	100	0	100
40	P1000895.JPG	0	0	2	0	2	50			40	P1000895.JPG	0	0	100	0	100
41	P1000897.JPG	0	19	0	0	19	89			41	P1000897.JPG	0	100	0	0	100
42	P1000898.JPG	0	0	11	0	11	52			42	P1000898.JPG	0	0	100	0	100
43	P1000899.JPG	0	0	8	0	8	56			43	P1000899.JPG	0	0	100	0	100
44	P1000900.JPG	0	0	9	0	9	61			44	P1000900.JPG	0	0	100	0	100
45	P1000902.JPG	0	0	3	0	3	143			45	P1000902.JPG	0	0	100	0	100
46	P1000903-1.JPG	0	0	0	0	0	59			46	P1000903-1.JPG	0	0	0	0	0
47	P1000906.JPG	0	0	0	0	0	199			47	P1000906.JPG	0	0	0	0	0
48	P1000907.JPG	0	20	1	0	21	57			48	P1000907.JPG	0	95.2381	4.7619	0	100
49	P1000908.JPG	0	14	0	0	14	59			49	P1000908.JPG	0	100	0	0	100
50	P1000909.JPG	0	30	0	0	30	159			50	P1000909.JPG	0	100	0	0	100
51	P1000912.JPG	0	0	6	0	6	67			51	P1000912.JPG	0	0	100	0	100
52	P1000913.JPG	0	2	0	0	2	79			52	P1000913.JPG	0	100	0	0	100
53	P1000914.JPG	0	4	0	0	4	54			53	P1000914.JPG	0	100	0	0	100
54	P1000915.JPG	0	0	0	0	0	99			54	P1000915.JPG	0	0	0	0	0
55	P1000919.JPG	0	0	0	0	0	80			55	P1000919.JPG	0	0	0	0	0

## Sheet: Alice-B-subcategories
Subcategory Other (points)													Subcategory Other (%)
Number	Photo-frame	CyanoBacteria	Ascidiacea	Bivalvia	Bryozoa	Polychaeta	Unidentified	Rest	Total (points)	Number of points classified in image			Number	Photo-frame	CyanoBacteria	Ascidiacea	Bivalvia	Bryozoa	Polychaeta	Unidentified	Rest	Total %)	Number of points classified in image
1	P1000872.JPG	1	0	0	0	4	4	18	31	100			1	P1000872.JPG	1	0	0	0	4	4	18	27	100
2	P1000905.JPG	1	0	0	0	0	0	10	11	100			2	P1000905.JPG	1	0	0	0	0	0	10	11	100
3	P1000917.JPG	0	2	0	0	1	3	14	23	97			3	P1000917.JPG	0	2.06186	0	0	1.03093	3.09278	14.433	20.6186	97
4	P1000925.JPG	2	0	1	0	0	17	15	52	78			4	P1000925.JPG	2.5641	0	1.28205	0	0	21.7949	19.2308	44.8718	78
5	P1000856.JPG	0	5	0	0	8	9	0	31	200			5	P1000856.JPG	0	2.5	0	0	4	4.5	0	11	200
6	P1000857.JPG	0	1	0	0	3	4	0	12	66			6	P1000857.JPG	0	1.51515	0	0	4.54545	6.06061	0	12.1212	66
7	P1000858.JPG	0	4	2	0	5	6	0	23	95			7	P1000858.JPG	0	4.21053	2.10526	0	5.26316	6.31579	0	17.8947	95
8	P1000859.JPG	1	1	1	0	6	8	0	25	117			8	P1000859.JPG	0.854701	0.854701	0.854701	0	5.12821	6.83761	0	14.5299	117
9	P1000860.JPG	0	0	0	0	7	10	0	27	72			9	P1000860.JPG	0	0	0	0	9.72222	13.8889	0	23.6111	72
10	P1000861.JPG	0	0	0	0	3	13	0	29	79			10	P1000861.JPG	0	0	0	0	3.79747	16.4557	0	20.2532	79
11	P1000862.JPG	0	1	0	0	7	1	0	10	77			11	P1000862.JPG	0	1.2987	0	0	9.09091	1.2987	0	11.6883	77
12	P1000863.JPG	1	1	0	1	11	13	0	40	212			12	P1000863.JPG	0.471698	0.471698	0	0.471698	5.18868	6.13208	0	12.7358	212
13	P1000864.JPG	0	1	1	0	6	9	0	26	124			13	P1000864.JPG	0	0.806452	0.806452	0	4.83871	7.25806	0	13.7097	124
14	P1000865.JPG	1	0	1	0	7	14	0	37	92			14	P1000865.JPG	1.08696	0	1.08696	0	7.6087	15.2174	0	25	92
15	P1000866.JPG	0	0	0	1	2	9	0	21	64			15	P1000866.JPG	0	0	0	1.5625	3.125	14.0625	0	18.75	64
16	P1000867.JPG	0	0	1	0	4	14	0	33	104			16	P1000867.JPG	0	0	0.961538	0	3.84615	13.4615	0	18.2692	104
17	P1000869.JPG	0	0	1	0	4	0	0	5	36			17	P1000869.JPG	0	0	2.77778	0	11.1111	0	0	13.8889	36
18	P1000870.JPG	0	0	0	0	6	10	0	26	83			18	P1000870.JPG	0	0	0	0	7.22892	12.0482	0	19.2771	83
19	P1000871.JPG	4	1	1	0	15	8	0	37	176			19	P1000871.JPG	2.27273	0.568182	0.568182	0	8.52273	4.54545	0	16.4773	176
20	P1000873.JPG	0	0	0	0	4	5	2	16	60			20	P1000873.JPG	0	0	0	0	6.66667	8.33333	3.33333	18.3333	60
21	P1000874.JPG	0	0	1	0	3	11	0	26	62			21	P1000874.JPG	0	0	1.6129	0	4.83871	17.7419	0	24.1935	62
22	P1000875.JPG	0	2	0	0	3	7	0	19	91			22	P1000875.JPG	0	2.1978	0	0	3.2967	7.69231	0	13.1868	91
23	P1000876.JPG	0	0	3	0	4	10	0	27	79			23	P1000876.JPG	0	0	3.79747	0	5.06329	12.6582	0	21.519	79
24	P1000878.JPG	0	0	0	0	1	4	0	9	51			24	P1000878.JPG	0	0	0	0	1.96078	7.84314	0	9.80392	51
25	P1000879.JPG	1	4	2	0	8	25	0	65	188			25	P1000879.JPG	0.531915	2.12766	1.06383	0	4.25532	13.2979	0	21.2766	188
26	P1000880.JPG	0	1	1	1	11	11	0	36	182			26	P1000880.JPG	0	0.549451	0.549451	0.549451	6.04396	6.04396	0	13.7363	182
27	P1000881.JPG	0	1	2	1	7	12	0	35	143			27	P1000881.JPG	0	0.699301	1.3986	0.699301	4.8951	8.39161	0	16.0839	143
28	P1000882.JPG	0	0	2	0	7	4	0	17	104			28	P1000882.JPG	0	0	1.92308	0	6.73077	3.84615	0	12.5	104
29	P1000883.JPG	0	1	0	0	6	5	0	17	92			29	P1000883.JPG	0	1.08696	0	0	6.52174	5.43478	0	13.0435	92
30	P1000884.JPG	1	0	0	0	7	5	0	18	64			30	P1000884.JPG	1.5625	0	0	0	10.9375	7.8125	0	20.3125	64
31	P1000885.JPG	0	0	6	0	5	14	0	39	134			31	P1000885.JPG	0	0	4.47761	0	3.73134	10.4478	0	18.6567	134
32	P1000886.JPG	1	0	24	0	8	17	0	67	117			32	P1000886.JPG	0.854701	0	20.5128	0	6.83761	14.5299	0	42.735	117
33	P1000887.JPG	0	5	0	0	7	6	0	24	60			33	P1000887.JPG	0	8.33333	0	0	11.6667	10	0	30	60
34	P1000888.JPG	0	1	0	0	3	9	0	22	67			34	P1000888.JPG	0	1.49254	0	0	4.47761	13.4328	0	19.403	67
35	P1000889.JPG	0	1	1	0	11	12	0	37	89			35	P1000889.JPG	0	1.1236	1.1236	0	12.3596	13.4831	0	28.0899	89
36	P890_a.jpg	0	0	13	0	8	0	0	21	62			36	P890_a.jpg	0	0	20.9677	0	12.9032	0	0	33.871	62
37	P1000891.JPG	0	3	2	0	1	5	0	16	53			37	P1000891.JPG	0	5.66038	3.77358	0	1.88679	9.43396	0	20.7547	53
38	P1000892.JPG	0	0	0	0	2	5	0	12	45			38	P1000892.JPG	0	0	0	0	4.44444	11.1111	0	15.5556	45
39	P1000893.JPG	0	0	1	0	5	12	0	30	65			39	P1000893.JPG	0	0	1.53846	0	7.69231	18.4615	0	27.6923	65
40	P1000895.JPG	0	0	0	0	1	5	0	11	50			40	P1000895.JPG	0	0	0	0	2	10	0	12	50
41	P1000897.JPG	0	2	0	0	11	4	0	21	89			41	P1000897.JPG	0	2.24719	0	0	12.3596	4.49438	0	19.1011	89
42	P1000898.JPG	0	1	0	0	2	2	0	7	52			42	P1000898.JPG	0	1.92308	0	0	3.84615	3.84615	0	9.61538	52
43	P1000899.JPG	0	0	0	0	2	2	0	6	56			43	P1000899.JPG	0	0	0	0	3.57143	3.57143	0	7.14286	56
44	P1000900.JPG	0	0	0	0	2	11	0	24	61			44	P1000900.JPG	0	0	0	0	3.27869	18.0328	0	21.3115	61
45	P1000902.JPG	0	0	23	0	4	9	0	45	143			45	P1000902.JPG	0	0	16.0839	0	2.7972	6.29371	0	25.1748	143
46	P1000903-1.JPG	0	0	2	0	4	0	3	9	59			46	P1000903-1.JPG	0	0	3.38983	0	6.77966	0	5.08475	15.2542	59
47	P1000906.JPG	0	4	2	0	6	24	5	65	199			47	P1000906.JPG	0	2.01005	1.00503	0	3.01508	12.0603	2.51256	20.603	199
48	P1000907.JPG	0	0	0	0	3	3	0	9	57			48	P1000907.JPG	0	0	0	0	5.26316	5.26316	0	10.5263	57
49	P1000908.JPG	3	1	0	0	8	0	0	12	59			49	P1000908.JPG	5.08475	1.69492	0	0	13.5593	0	0	20.339	59
50	P1000909.JPG	1	5	4	0	12	0	0	22	159			50	P1000909.JPG	0.628931	3.14465	2.51572	0	7.54717	0	0	13.8365	159
51	P1000912.JPG	0	0	1	0	4	5	1	16	67			51	P1000912.JPG	0	0	1.49254	0	5.97015	7.46269	1.49254	16.4179	67
52	P1000913.JPG	0	2	0	0	0	8	0	18	79			52	P1000913.JPG	0	2.53165	0	0	0	10.1266	0	12.6582	79
53	P1000914.JPG	0	1	0	0	0	6	0	13	54			53	P1000914.JPG	0	1.85185	0	0	0	11.1111	0	12.963	54
54	P1000915.JPG	0	0	3	0	6	1	0	11	99			54	P1000915.JPG	0	0	3.0303	0	6.06061	1.0101	0	10.101	99
55	P1000919.JPG	0	2	0	0	1	9	0	21	80			55	P1000919.JPG	0	2.5	0	0	1.25	11.25	0	15	80
